# Supplementary material for: Preparation of Poly(acrylic acid-co-acrylamide)-Grafted Deproteinized Natural Rubber and Its Effect on the Properties of Natural Rubber/Silica Composites
Source: Polymers (Basel). 2022 Oct 29;14(21):4602. doi: 10.3390/polym14214602 (PMC9657069; doi:10.3390/polym14214602)
Supplement: Supplementary file 1 [file polymers-14-04602-s001.zip]

Archive with 1 entries (1 files):
- polymers-1994607-supplementary.pdf
